# Supplementary material for: Construction and Characterization of an Aeromonas hydrophila Multi-Gene Deletion Strain and Evaluation of Its Potential as a Live-Attenuated Vaccine in Grass Carp
Source: Vaccines (Basel). 2021 May 3;9(5):451. doi: 10.3390/vaccines9050451 (PMC8147641; doi:10.3390/vaccines9050451)
Supplement: Supplementary file 1 [file vaccines-09-00451-s001.zip]

Archive with 1 entries (1 files):
- vaccines-1155533-supplementary.xlsx
