# Supplementary material for: Construction and Characterization of an Aeromonas hydrophila Multi-Gene Deletion Strain and Evaluation of Its Potential as a Live-Attenuated Vaccine in Grass Carp
Source: Vaccines (Basel). 2021 May 3;9(5):451. doi: 10.3390/vaccines9050451 (PMC8147641; doi:10.3390/vaccines9050451)
Supplement: Supplementary file 1 [file vaccines-09-00451-s001.zip › vaccines-1155533-supplementary.xlsx]

## Sheet: Sheet1
Table S1 Primers used in this study.
Primers	Sequence (5’-3’)	Target gene	Source
P1	CGCTCTAGAATGGCATCACTGTGCACCT	Upstream fragment of ast	This work
P2	TCATTCGCTCTGACAACCTGGACCCAGACCAAGTTTGAGC
P3	GCTCAAACTTGGTCTGGGTCCAGGTTGTCAGAGCGAATGA	Downstream fragment of ast	This work
P4	CCCGAGCTCGGACAGGAGGATGACCTGAT
P5	GCTGGACAAGGTGACTGACG	Fragment covering the in-frame deletion ast	This work
P6	TTCTCCATGCTTCCCTTCC
P7	GCTCATCCCTTGGCTTGTT	Fragment within the in-frame deletion ast	This work
P8	TTCTCCATGCTTCCCTTCC
P9	CGCTCTAGATCTGGTATTCGGGATGAAGC	Upstream fragment of alt	This work
P10	GAATCCAGCACCGACTGGCTGCTGTCCTTGAGGGAGTC
P11	GACTCCCTCAAGGACAGCAGCCAGTCGGTGCTGGATTC	Downstream fragment of alt	This work
P12	CCCGAGCTCCTCGGCTTCTTCGATCTGCT
P13	GCGGTTGTCAGTGCTATGCT	Fragment covering the in-frame deletion alt	This work
P14	GCTCGGGTCGAAGTTCTCG
P15	CGTCCGACAGCGAAGTGAT	Fragment within the in-frame deletion alt	This work
P16	GGAGATGGCACCCAAGGAG
P17	CGCTCTAGATGTGCCTCTACGAACTGCTG	Upstream fragment of aph	This work
P18	GTAGGTGGGGCTGTACCAGAATGGGGTGCAACTCTCACTC
P19	GAGTGAGAGTTGCACCCCATTCTGGTACAGCCCCACCTAC	Downstream fragment of aph	This work
P20	CCCGGTACCGGCCGAGTAAGCTGTGTTTC
P21	TGTGCCTCTACGAACTGCTG	Fragment covering the in-frame deletion aph	This work
P22	GGCCGAGTAAGCTGTGTTTC
P23	TGTTCGAGCAGCAGACCCA	Fragment within the in-frame deletion aph	This work
P24	CGACGCTGGAGTAGGAGGAA
P25	CGCTCTAGATGGTCTGGATCGCATATTGA	Upstream fragment of hly	This work
P26	ACTGAAATCGCCGGTGATCCCGAGATAATGCGCCAGATA
P27	TATCTGGCGCATTATCTCGGGATCACCGGCGATTTCAGT	Downstream fragment of hly	This work
P28	CCCGGTACCCGGTGTTTCCCTAGTCTGGA
P29	GCTATCTGGCGCATTATCTC	Fragment covering the in-frame deletion hly	This work
P30	TTCCCTTCGCAGGTCTTA
P31	ATCAACGACAGCGACACC	Fragment within the in-frame deletion hly	This work
P32	CCACCACTTCACTTCACCC
P33	CGCTCTAGATTGCTATGACACGCACTTCC	Upstream fragment of aerA	This work
P34	GACATCGGCCTTGAATTCATTCAATATGCGATCCAGACCA
P35	TGGTCTGGATCGCATATTGAATGAATTCAAGGCCGATGTC	Downstream fragment of aerA	This work
P36	CCCGGTACCCGCCAGTATAAGTGGGGAAA
P37	GATACCCGCTGGCTAAAC	Fragment covering the in-frame deletion aerA	This work
P38	GCTGCTCGCCTTGTCCTT
P39	GAGAAGAAGCCCAGAGCG	Fragment within the in-frame deletion aerA	This work
P40	CAGTTGGTGGCAGTATCGT
P41	TTGGGACTTGTGCTCTAT	TGF-β	[1]
P42	AGTTCTGCTGGGATGTTT
P43	AGAGTTTGGTGAAGAAGAGG	IL-1β	[1]
P44	TTATTGTGGTTACGCTGGA
P45	CGCTGCTGTCTGCTTCAC	TNF-α	[1]
P46	CCTGGTCCTGGTTCACTC
P47	TGTTTGATGACTTTGGGATG	IFN-γ	[1]
P48	TCAGGACCCGCAGGAAGAC
P49	GGCTGTGCTGTCCCTGTA	β-actin	[1]
P50	GGGCATAACCCTCGTAGAT
Reference
1. Jiang, W. D., Zhang, L., Feng, L., Wu, P., Liu, Y., Jiang, J., ... & Zhou, X. Q. (2020). Inconsistently impairment of immune function and structural integrity of head kidney and spleen by vitamin A deficiency in grass carp (Ctenopharyngodon idella). Fish & Shellfish Immunology, 99, 243-256.
